# Supplementary material for: Simultaneous Detoxification of Aflatoxin B1, Zearalenone and Deoxynivalenol by Modified Montmorillonites
Source: Molecules. 2022 Jan 5;27(1):315. doi: 10.3390/molecules27010315 (PMC8746407; doi:10.3390/molecules27010315)
Supplement: Supplementary file 1 [file molecules-27-00315-s001.zip]

Archive with 1 entries (1 files):
- molecules-1506811-supplementary.pdf
